# Supplementary material for: Thiosemicarbazones Can Act Synergistically with Anthracyclines to Downregulate CHEK1 Expression and Induce DNA Damage in Cell Lines Derived from Pediatric Solid Tumors
Source: Int J Mol Sci. 2022 Aug 1;23(15):8549. doi: 10.3390/ijms23158549 (PMC9369312; doi:10.3390/ijms23158549)
Supplement: Supplementary file 1 [file ijms-23-08549-s001.zip]

Archive with 1 entries (1 files):
- ijms-1822621-supplementary.pdf
